# Supplementary material for: Gender Differences in Adenine Diet-Induced Kidney Toxicity: The Impact of 17β-Estradiol on Renal Inflammation and Fibrosis
Source: Int J Mol Sci. 2025 Feb 6;26(3):1358. doi: 10.3390/ijms26031358 (PMC11818771; doi:10.3390/ijms26031358)
Supplement: Supplementary file 1 [file ijms-26-01358-s001.zip]

Archive with 1 entries (1 files):
- ijms-3455880-supplementary.pdf
